# Supplementary material for: Preclinical In Silico Evidence Indicates the Pharmacological Targets and Mechanisms of Mogroside V in Patients With Ovarian Cancer and Coronavirus Disease 2019
Source: Front Endocrinol (Lausanne). 2022 Apr 6;13:845404. doi: 10.3389/fendo.2022.845404 (PMC9019927; doi:10.3389/fendo.2022.845404)
Supplement: Supplementary file 1 [file DataSheet_1.csv]

Target	Common name	Uniprot ID	ChEMBL ID	Target Class	Probability*	Known actives (3D/2D)
Signal transducer and activator of transcription 3	STAT3	P40763	CHEMBL4026	Transcription factor	0.169888699468	0 / 7
Interleukin-2	IL2	P60568	CHEMBL5880	Secreted protein	0.122017188865	0 / 1
Platelet activating factor receptor	PTAFR	P25105	CHEMBL250	Family A G protein-coupled receptor	0.0642387798076	0 / 8
Protein phosphatase 2C beta	PPM1B	O75688	CHEMBL2845	Phosphatase	0.0642387798076	0 / 1
Protein-tyrosine phosphatase 1B	PTPN1	P18031	CHEMBL335	Phosphatase	0.0642387798076	0 / 9
Serine/threonine protein phosphatase PP1-gamma catalytic subunit	PPP1CC	P36873	CHEMBL4438	Phosphatase	0.0642387798076	0 / 2
Serine/threonine protein phosphatase 2A, catalytic subunit, alpha isoform	PPP2CA	P67775	CHEMBL4703	Phosphatase	0.0642387798076	0 / 2
Serine/threonine protein phosphatase 2A, 56 kDa regulatory subunit, alpha isoform	PPP2R5A	Q15172	CHEMBL4763	Phosphatase	0.0642387798076	0 / 1
Apoptosis regulator Bcl-X	BCL2L1	Q07817	CHEMBL4625	Other ion channel	0.0642387798076	0 / 1
11-beta-hydroxysteroid dehydrogenase 2	HSD11B2	P80365	CHEMBL3746	Enzyme	0.0642387798076	0 / 1
11-beta-hydroxysteroid dehydrogenase 1	HSD11B1	P28845	CHEMBL4235	Enzyme	0.0642387798076	0 / 3
Nuclear receptor ROR-gamma	RORC	P51449	CHEMBL1741186	Nuclear receptor	0.0642387798076	0 / 2
Sodium/potassium-transporting ATPase alpha-1 chain	ATP1A1	P05023	CHEMBL1807	Primary active transporter	0.0642387798076	0 / 1
Thrombin	F2	P00734	CHEMBL204	Protease	0.0642387798076	0 / 3
Vascular endothelial growth factor A	VEGFA	P15692	CHEMBL1783	Secreted protein	0.0	0 / 2
Acidic fibroblast growth factor	FGF1	P05230	CHEMBL2120	Secreted protein	0.0	0 / 2
Basic fibroblast growth factor	FGF2	P09038	CHEMBL3107	Secreted protein	0.0	0 / 2
Heparanase	HPSE	Q9Y251	CHEMBL3921	Enzyme	0.0	0 / 2
Zinc finger protein GLI1	GLI1	P08151	CHEMBL5461	Transcription factor	0.0	0 / 2
Gamma-secretase	PSEN2 PSENEN NCSTN APH1A PSEN1 APH1B	P49810 Q9NZ42 Q92542 Q96BI3 P49768 Q8WW43	CHEMBL2094135	Protease	0.0	0 / 5
Niemann-Pick C1-like protein 1	NPC1L1	Q9UHC9	CHEMBL2027	Other membrane protein	0.0	0 / 3
Proto-oncogene c-JUN	JUN	P05412	CHEMBL4977	Transcription factor	0.0	0 / 4
Heat shock protein HSP 90-alpha	HSP90AA1	P07900	CHEMBL3880	Other cytosolic protein	0.0	0 / 1
Galectin-4	LGALS4	P56470	CHEMBL1671608	Other cytosolic protein	0.0	0 / 2
Galectin-3	LGALS3	P17931	CHEMBL4531	Other cytosolic protein	0.0	0 / 2
Galectin-8	LGALS8	O00214	CHEMBL5475	Other cytosolic protein	0.0	0 / 2
Cyclin-dependent kinase 1	CDK1	P06493	CHEMBL308	Kinase	0.0	0 / 1
Androgen Receptor	AR	P10275	CHEMBL1871	Nuclear receptor	0.0	0 / 7
Ras-related protein Rap-1A	RAP1A	P62834	CHEMBL1255139	Unclassified protein	0.0	0 / 1
Phosphodiesterase 4D	PDE4D	Q08499	CHEMBL288	Phosphodiesterase	0.0	0 / 7
Protein kinase C alpha	PRKCA	P17252	CHEMBL299	Kinase	0.0	0 / 134
Methionine aminopeptidase 2	METAP2	P50579	CHEMBL3922	Protease	0.0	0 / 9
Tubulin--tyrosine ligase	TTL	Q8NG68	CHEMBL5549	Enzyme	0.0	0 / 3
Thromboxane A2 receptor (by homology)	TBXA2R	P21731	CHEMBL2069	Family A G protein-coupled receptor	0.0	0 / 7
Glucocorticoid receptor	NR3C1	P04150	CHEMBL2034	Nuclear receptor	0.0	0 / 7
Matrix metalloproteinase 9	MMP9	P14780	CHEMBL321	Protease	0.0	0 / 1
DNA polymerase alpha subunit	POLA1	P09884	CHEMBL1828	Transferase	0.0	0 / 2
Interleukin-8 receptor A	CXCR1	P25024	CHEMBL4029	Family A G protein-coupled receptor	0.0	0 / 2
Vascular endothelial growth factor receptor 2	KDR	P35968	CHEMBL279	Kinase	0.0	0 / 1
Protein kinase C delta	PRKCD	Q05655	CHEMBL2996	Kinase	0.0	0 / 21
Protein kinase C beta	PRKCB	P05771	CHEMBL3045	Kinase	0.0	0 / 6
Carboxylesterase 2	CES2	O00748	CHEMBL3180	Enzyme	0.0	0 / 1
Protein kinase C epsilon	PRKCE	Q02156	CHEMBL3582	Kinase	0.0	0 / 23
Protein kinase C eta	PRKCH	P24723	CHEMBL3616	Kinase	0.0	0 / 4
Protein kinase C theta	PRKCQ	Q04759	CHEMBL3920	Kinase	0.0	0 / 7
Serotonin 2b (5-HT2b) receptor	HTR2B	P41595	CHEMBL1833	Family A G protein-coupled receptor	0.0	0 / 1
Alpha-2a adrenergic receptor	ADRA2A	P08913	CHEMBL1867	Family A G protein-coupled receptor	0.0	0 / 1
Adrenergic receptor alpha-2	ADRA2C	P18825	CHEMBL1916	Family A G protein-coupled receptor	0.0	0 / 1
Alpha-2b adrenergic receptor	ADRA2B	P18089	CHEMBL1942	Family A G protein-coupled receptor	0.0	0 / 1
Dopamine D1 receptor	DRD1	P21728	CHEMBL2056	Family A G protein-coupled receptor	0.0	0 / 1
Dopamine D2 receptor	DRD2	P14416	CHEMBL217	Family A G protein-coupled receptor	0.0	0 / 1
Alpha-1d adrenergic receptor	ADRA1D	P25100	CHEMBL223	Family A G protein-coupled receptor	0.0	0 / 1
Serotonin 2a (5-HT2a) receptor	HTR2A	P28223	CHEMBL224	Family A G protein-coupled receptor	0.0	0 / 1
Serotonin 2c (5-HT2c) receptor	HTR2C	P28335	CHEMBL225	Family A G protein-coupled receptor	0.0	0 / 1
Dopamine D3 receptor	DRD3	P35462	CHEMBL234	Family A G protein-coupled receptor	0.0	0 / 1
Cytochrome P450 2D6	CYP2D6	P10635	CHEMBL289	Cytochrome P450	0.0	0 / 1
Serotonin 6 (5-HT6) receptor	HTR6	P50406	CHEMBL3371	Family A G protein-coupled receptor	0.0	0 / 1
Alpha-1a adrenergic receptor (by homology)	ADRA1A	P35348	CHEMBL229	Family A G protein-coupled receptor	0.0	0 / 2
Serotonin 1b (5-HT1b) receptor (by homology)	HTR1B	P28222	CHEMBL1898	Family A G protein-coupled receptor	0.0	0 / 1
Adenosine A1 receptor (by homology)	ADORA1	P30542	CHEMBL226	Family A G protein-coupled receptor	0.0	1 / 0
Vitamin D receptor	VDR	P11473	CHEMBL1977	Nuclear receptor	0.0	0 / 7
Motilin receptor	MLNR	O43193	CHEMBL2203	Family A G protein-coupled receptor	0.0	0 / 7
Thymidylate synthase	TYMS	P04818	CHEMBL1952	Transferase	0.0	1 / 0
Squalene synthetase (by homology)	FDFT1	P37268	CHEMBL3338	Enzyme	0.0	0 / 17
Endothelin receptor ET-A	EDNRA	P25101	CHEMBL252	Family A G protein-coupled receptor	0.0	0 / 2
LXR-alpha	NR1H3	Q13133	CHEMBL2808	Nuclear receptor	0.0	0 / 3
LXR-beta	NR1H2	P55055	CHEMBL4093	Nuclear receptor	0.0	0 / 1
Protein farnesyltransferase	FNTA FNTB	P49354 P49356	CHEMBL2094108	Enzyme	0.0	0 / 3
Geranylgeranyl transferase type I	PGGT1B FNTA	P53609 P49354	CHEMBL2095164	Enzyme	0.0	0 / 1
Cytochrome P450 19A1	CYP19A1	P11511	CHEMBL1978	Cytochrome P450	0.0	0 / 8
HMG-CoA reductase	HMGCR	P04035	CHEMBL402	Oxidoreductase	0.0	0 / 67
Vanilloid receptor (by homology)	TRPV1	Q8NER1	CHEMBL4794	Voltage-gated ion channel	0.0	0 / 16
Toll-like receptor (TLR7/TLR9)	TLR9	Q9NR96	CHEMBL5804	Toll-like and Il-1 receptors	0.0	0 / 1
Pancreatic alpha-amylase	AMY2A	P04746	CHEMBL2045	Hydrolase	0.0	0 / 5
Cyclooxygenase-2	PTGS2	P35354	CHEMBL230	Oxidoreductase	0.0	0 / 6
Proteinase-activated receptor 2	F2RL1	P55085	CHEMBL5963	Family A G protein-coupled receptor	0.0	0 / 1
Telomerase reverse transcriptase	TERT	O14746	CHEMBL2916	Enzyme	0.0	0 / 1
AMY1C	AMY1A	P04745	CHEMBL2478	Enzyme	0.0	0 / 2
Lysosomal alpha-glucosidase	GAA	P10253	CHEMBL2608	Hydrolase	0.0	0 / 1
Isoleucyl-tRNA synthetase	IARS	P41252	CHEMBL3235	Enzyme	0.0	0 / 1
Cannabinoid receptor 1 (by homology)	CNR1	P21554	CHEMBL218	Family A G protein-coupled receptor	0.0	0 / 3
Norepinephrine transporter	SLC6A2	P23975	CHEMBL222	Electrochemical transporter	0.0	0 / 2
Protein kinase C gamma	PRKCG	P05129	CHEMBL2938	Kinase	0.0	0 / 3
Cytochrome P450 17A1	CYP17A1	P05093	CHEMBL3522	Cytochrome P450	0.0	0 / 5
Proto-oncogene vav	VAV1	P15498	CHEMBL3259472	Unclassified protein	0.0	0 / 1
Transient receptor potential cation channel subfamily V member 4 (by homology)	TRPV4	Q9HBA0	CHEMBL3119	Voltage-gated ion channel	0.0	0 / 4
Vacuolar ATP synthase subunit S1	ATP6AP1	Q15904	CHEMBL4790	Hydrolase	0.0	0 / 1
Protein phosphatase 2A regulatory subunit B'	PTPA	Q15257	CHEMBL2505	Phosphatase	0.0	0 / 1
Autotaxin	ENPP2	Q13822	CHEMBL3691	Enzyme	0.0	0 / 11
Lysophosphatidic acid receptor Edg-4	LPAR2	Q9HBW0	CHEMBL3724	Family A G protein-coupled receptor	0.0	0 / 8
Lysophosphatidic acid receptor Edg-7 (by homology)	LPAR3	Q9UBY5	CHEMBL3250	Family A G protein-coupled receptor	0.0	0 / 9
Lysophosphatidic acid receptor Edg-2 (by homology)	LPAR1	Q92633	CHEMBL3819	Family A G protein-coupled receptor	0.0	0 / 7
Neurokinin 2 receptor	TACR2	P21452	CHEMBL2327	Family A G protein-coupled receptor	0.0	0 / 1
Dopamine transporter	SLC6A3	Q01959	CHEMBL238	Electrochemical transporter	0.0	0 / 1
Prostanoid EP4 receptor	PTGER4	P35408	CHEMBL1836	Family A G protein-coupled receptor	0.0	0 / 1
Prostanoid EP2 receptor	PTGER2	P43116	CHEMBL1881	Family A G protein-coupled receptor	0.0	0 / 1
Prostanoid IP receptor	PTGIR	P43119	CHEMBL1995	Family A G protein-coupled receptor	0.0	0 / 1
Mineralocorticoid receptor	NR3C2	P08235	CHEMBL1994	Nuclear receptor	0.0	0 / 2
Glycine receptor subunit alpha-1	GLRA1	P23415	CHEMBL5845	Ligand-gated ion channel	0.0	0 / 8
Glycine receptor subunit alpha-2	GLRA2	P23416	CHEMBL5871	Ligand-gated ion channel	0.0	0 / 7
