# Supplementary material for: Preclinical In Silico Evidence Indicates the Pharmacological Targets and Mechanisms of Mogroside V in Patients With Ovarian Cancer and Coronavirus Disease 2019
Source: Front Endocrinol (Lausanne). 2022 Apr 6;13:845404. doi: 10.3389/fendo.2022.845404 (PMC9019927; doi:10.3389/fendo.2022.845404)
Supplement: Supplementary file 2 [file Table_1.xls]

ID	Description	GeneRatio	BgRatio	pvalue	p.adjust	qvalue	geneID	Count			gene	Chemical carcinogenesis - receptor activation	Coronavirus disease - COVID-19	AGE-RAGE signaling pathway in diabetic complications	Measles	EGFR tyrosine kinase inhibitor resistance	Th17 cell differentiation	HIF-1 signaling pathway	Hepatitis B	Focal adhesion	Proteoglycans in cancer
hsa05207	Chemical carcinogenesis - receptor activation	7ÔÂ10ÈÕ	212/8105	8.53E-10	1.22E-07	4.04E-08	STAT3/VEGFA/JUN/HSP90AA1/AR/PRKCA/PRKCB	7			STAT3	1	1	1	1	1	1	1	1	1	1
hsa05171	Coronavirus disease - COVID-19	6ÔÂ10ÈÕ	232/8105	9.84E-08	4.69E-06	1.55E-06	STAT3/IL2/JUN/PRKCA/PRKCB/TLR7	6			IL2	0	1	0	1	0	1	0	0	0	0
hsa04933	AGE-RAGE signaling pathway in diabetic complications	5ÔÂ10ÈÕ	100/8105	6.21E-08	4.44E-06	1.47E-06	STAT3/VEGFA/JUN/PRKCA/PRKCB	5			VEGFA	1	0	1	0	1	0	1	1	0	0
hsa05162	Measles	5ÔÂ10ÈÕ	139/8105	3.25E-07	1.16E-05	3.85E-06	STAT3/IL2/JUN/TLR9/TLR7	5			JUN	1	1	1	1	0	1	0	0	1	1
hsa01521	EGFR tyrosine kinase inhibitor resistance	4ÔÂ10ÈÕ	79/8105	1.68E-06	4.80E-05	1.59E-05	STAT3/VEGFA/PRKCA/PRKCB	4			HSP90AA1	1	0	0	0	0	1	0	0	0	0
hsa04659	Th17 cell differentiation	4ÔÂ10ÈÕ	108/8105	5.89E-06	0.000124787	4.13E-05	STAT3/IL2/JUN/HSP90AA1	4			AR	1	0	0	0	0	0	0	0	0	0
hsa04066	HIF-1 signaling pathway	4ÔÂ10ÈÕ	109/8105	6.11E-06	0.000124787	4.13E-05	STAT3/VEGFA/PRKCA/PRKCB	4			PRKCA	1	1	1	0	1	0	1	1	1	1
hsa05161	Hepatitis B	4ÔÂ10ÈÕ	162/8105	2.94E-05	0.000467261	0.000154779	STAT3/JUN/PRKCA/PRKCB	4			PRKCB	1	1	1	0	1	0	1	1	1	1
hsa04510	Focal adhesion	4ÔÂ10ÈÕ	201/8105	6.86E-05	0.000735455	0.000243618	VEGFA/JUN/PRKCA/PRKCB	4			TLR9	0	0	0	1	0	0	0	0	0	0
hsa05205	Proteoglycans in cancer	4ÔÂ10ÈÕ	205/8105	7.41E-05	0.000735455	0.000243618	STAT3/VEGFA/PRKCA/PRKCB	4			TLR7	0	1	0	1	0	0	0	0	0	0
hsa05417	Lipid and atherosclerosis	4ÔÂ10ÈÕ	215/8105	8.92E-05	0.000797172	0.000264062	STAT3/JUN/HSP90AA1/PRKCA	4
hsa05163	Human cytomegalovirus infection	4ÔÂ10ÈÕ	225/8105	0.000106473	0.000895625	0.000296674	STAT3/VEGFA/PRKCA/PRKCB	4			Term	Count	%	PValue	Genes	List Total
hsa04010	MAPK signaling pathway	4ÔÂ10ÈÕ	294/8105	0.000299587	0.001785041	0.000591291	VEGFA/JUN/PRKCA/PRKCB	4			hsa05207	7		8.53E-10	STAT3/VEGFA/JUN/HSP90AA1/AR/PRKCA/PRKCB
hsa05206	MicroRNAs in cancer	4ÔÂ10ÈÕ	310/8105	0.000367136	0.002019247	0.000668871	STAT3/VEGFA/PRKCA/PRKCB	4			hsa05171	6		9.84E-08	STAT3/IL2/JUN/PRKCA/PRKCB/TLR7
hsa04151	PI3K-Akt signaling pathway	4ÔÂ10ÈÕ	354/8105	0.000609293	0.003004446	0.000995216	IL2/VEGFA/HSP90AA1/PRKCA	4			hsa04933	5		6.21E-08	STAT3/VEGFA/JUN/PRKCA/PRKCB
hsa05143	African trypanosomiasis	3ÔÂ10ÈÕ	37/8105	1.03E-05	0.00018379	6.09E-05	PRKCA/PRKCB/TLR9	3			hsa05162	5		3.25E-07	STAT3/IL2/JUN/TLR9/TLR7
hsa04370	VEGF signaling pathway	3ÔÂ10ÈÕ	59/8105	4.24E-05	0.000606437	0.000200881	VEGFA/PRKCA/PRKCB	3			hsa01521	4		1.68E-06	STAT3/VEGFA/PRKCA/PRKCB
hsa05321	Inflammatory bowel disease	3ÔÂ10ÈÕ	65/8105	5.68E-05	0.000735455	0.000243618	STAT3/IL2/JUN	3			hsa04659	4		5.89E-06	STAT3/IL2/JUN/HSP90AA1
hsa05031	Amphetamine addiction	3ÔÂ10ÈÕ	69/8105	6.79E-05	0.000735455	0.000243618	JUN/PRKCA/PRKCB	3			hsa04066	4		6.11E-06	STAT3/VEGFA/PRKCA/PRKCB
hsa05223	Non-small cell lung cancer	3ÔÂ10ÈÕ	72/8105	7.71E-05	0.000735455	0.000243618	STAT3/PRKCA/PRKCB	3			hsa05161	4		2.94E-05	STAT3/JUN/PRKCA/PRKCB
hsa04012	ErbB signaling pathway	3ÔÂ10ÈÕ	85/8105	0.000126685	0.001006439	0.000333381	JUN/PRKCA/PRKCB	3			hsa04510	4		6.86E-05	VEGFA/JUN/PRKCA/PRKCB
hsa05235	PD-L1 expression and PD-1 checkpoint pathway in cancer	3ÔÂ10ÈÕ	89/8105	0.000145281	0.001093429	0.000362196	STAT3/JUN/TLR9	3			hsa05205	4		7.41E-05	STAT3/VEGFA/PRKCA/PRKCB
hsa04912	GnRH signaling pathway	3ÔÂ10ÈÕ	93/8105	0.000165576	0.001183867	0.000392153	JUN/PRKCA/PRKCB	3			hsa05417	4		8.92E-05	STAT3/JUN/HSP90AA1/PRKCA
hsa05231	Choline metabolism in cancer	3ÔÂ10ÈÕ	98/8105	0.000193437	0.001317213	0.000436324	JUN/PRKCA/PRKCB	3			hsa05163	4		0.000106473	STAT3/VEGFA/PRKCA/PRKCB
hsa05142	Chagas disease	3ÔÂ10ÈÕ	102/8105	0.000217801	0.001415706	0.000468949	IL2/JUN/TLR9	3			hsa04010	4		0.000299587	VEGFA/JUN/PRKCA/PRKCB
hsa04620	Toll-like receptor signaling pathway	3ÔÂ10ÈÕ	104/8105	0.000230697	0.001434336	0.000475121	JUN/TLR9/TLR7	3			hsa05206	4		0.000367136	STAT3/VEGFA/PRKCA/PRKCB
hsa04935	Growth hormone synthesis, secretion and action	3ÔÂ10ÈÕ	119/8105	0.00034351	0.001964876	0.000650861	STAT3/PRKCA/PRKCB	3			hsa04151	4		0.000609293	IL2/VEGFA/HSP90AA1/PRKCA
hsa04926	Relaxin signaling pathway	3ÔÂ10ÈÕ	129/8105	0.000435606	0.002307098	0.000764221	VEGFA/JUN/PRKCA	3			hsa05143	3		1.03E-05	PRKCA/PRKCB/TLR9
hsa05418	Fluid shear stress and atherosclerosis	3ÔÂ10ÈÕ	139/8105	0.000542337	0.002769795	0.000917488	VEGFA/JUN/HSP90AA1	3			hsa04370	3		4.24E-05	VEGFA/PRKCA/PRKCB
hsa04921	Oxytocin signaling pathway	3ÔÂ10ÈÕ	154/8105	0.000731906	0.00348875	0.00115564	JUN/PRKCA/PRKCB	3			hsa05321	3		5.68E-05	STAT3/IL2/JUN
hsa04310	Wnt signaling pathway	3ÔÂ10ÈÕ	166/8105	0.000910811	0.004070185	0.001348239	JUN/PRKCA/PRKCB	3			hsa05031	3		6.79E-05	JUN/PRKCA/PRKCB
hsa05164	Influenza A	3ÔÂ10ÈÕ	172/8105	0.00100986	0.004376061	0.00144956	PRKCA/PRKCB/TLR7	3			hsa05223	3		7.71E-05	STAT3/PRKCA/PRKCB
hsa04613	Neutrophil extracellular trap formation	3ÔÂ10ÈÕ	190/8105	0.001347549	0.005667632	0.00187739	PRKCA/PRKCB/TLR7	3			hsa04012	3		0.000126685	JUN/PRKCA/PRKCB
hsa05167	Kaposi sarcoma-associated herpesvirus infection	3ÔÂ10ÈÕ	194/8105	0.001431179	0.005847388	0.001936934	STAT3/VEGFA/JUN	3			hsa05235	3		0.000145281	STAT3/JUN/TLR9
hsa04015	Rap1 signaling pathway	3ÔÂ10ÈÕ	210/8105	0.001798496	0.006955065	0.002303849	VEGFA/PRKCA/PRKCB	3			hsa04912	3		0.000165576	JUN/PRKCA/PRKCB
hsa05170	Human immunodeficiency virus 1 infection	3ÔÂ10ÈÕ	212/8105	0.001848199	0.006955065	0.002303849	JUN/PRKCA/PRKCB	3			hsa05231	3		0.000193437	JUN/PRKCA/PRKCB
hsa04014	Ras signaling pathway	3ÔÂ10ÈÕ	232/8105	0.002393545	0.008556922	0.002834461	VEGFA/PRKCA/PRKCB	3			hsa05142	3		0.000217801	IL2/JUN/TLR9
hsa04020	Calcium signaling pathway	3ÔÂ10ÈÕ	240/8105	0.002637055	0.009028875	0.002990794	VEGFA/PRKCA/PRKCB	3			hsa04620	3		0.000230697	JUN/TLR9/TLR7
hsa05132	Salmonella infection	3ÔÂ10ÈÕ	249/8105	0.002928965	0.009519136	0.003153192	JUN/HSP90AA1/TLR9	3			hsa04935	3		0.00034351	STAT3/PRKCA/PRKCB
hsa04960	Aldosterone-regulated sodium reabsorption	2ÔÂ10ÈÕ	37/8105	0.000891774	0.004070185	0.001348239	PRKCA/PRKCB	2			hsa04926	3		0.000435606	VEGFA/JUN/PRKCA
hsa04961	Endocrine and other factor-regulated calcium reabsorption	2ÔÂ10ÈÕ	53/8105	0.001825798	0.006955065	0.002303849	PRKCA/PRKCB	2			hsa05418	3		0.000542337	VEGFA/JUN/HSP90AA1
hsa04730	Long-term depression	2ÔÂ10ÈÕ	60/8105	0.002334393	0.008556922	0.002834461	PRKCA/PRKCB	2			hsa04921	3		0.000731906
hsa04929	GnRH secretion	2ÔÂ10ÈÕ	64/8105	0.002651837	0.009028875	0.002990794	PRKCA/PRKCB	2
hsa04720	Long-term potentiation	2ÔÂ10ÈÕ	67/8105	0.002902597	0.009519136	0.003153192	PRKCA/PRKCB	2
hsa05211	Renal cell carcinoma	2ÔÂ10ÈÕ	69/8105	0.00307577	0.009774112	0.003237652	VEGFA/JUN	2
hsa04918	Thyroid hormone synthesis	2ÔÂ10ÈÕ	75/8105	0.003623865	0.010854447	0.003595511	PRKCA/PRKCB	2
hsa05214	Glioma	2ÔÂ10ÈÕ	75/8105	0.003623865	0.010854447	0.003595511	PRKCA/PRKCB	2
hsa04971	Gastric acid secretion	2ÔÂ10ÈÕ	76/8105	0.003719356	0.010854447	0.003595511	PRKCA/PRKCB	2
hsa05212	Pancreatic cancer	2ÔÂ10ÈÕ	76/8105	0.003719356	0.010854447	0.003595511	STAT3/VEGFA	2
hsa05140	Leishmaniasis	2ÔÂ10ÈÕ	77/8105	0.003816024	0.010913828	0.003615181	JUN/PRKCB	2
hsa04662	B cell receptor signaling pathway	2ÔÂ10ÈÕ	82/8105	0.004316929	0.012104331	0.004009532	JUN/PRKCB	2
hsa04911	Insulin secretion	2ÔÂ10ÈÕ	86/8105	0.004738586	0.013031113	0.004316526	PRKCA/PRKCB	2
hsa04540	Gap junction	2ÔÂ10ÈÕ	88/8105	0.004956339	0.013372765	0.004429698	PRKCA/PRKCB	2
hsa04727	GABAergic synapse	2ÔÂ10ÈÕ	89/8105	0.005066938	0.013418004	0.004444683	PRKCA/PRKCB	2
hsa05032	Morphine addiction	2ÔÂ10ÈÕ	91/8105	0.00529157	0.013449863	0.004455236	PRKCA/PRKCB	2
hsa04658	Th1 and Th2 cell differentiation	2ÔÂ10ÈÕ	92/8105	0.005405597	0.013449863	0.004455236	IL2/JUN	2
hsa04970	Salivary secretion	2ÔÂ10ÈÕ	93/8105	0.005520762	0.013449863	0.004455236	PRKCA/PRKCB	2
hsa05323	Rheumatoid arthritis	2ÔÂ10ÈÕ	93/8105	0.005520762	0.013449863	0.004455236	VEGFA/JUN	2
hsa04657	IL-17 signaling pathway	2ÔÂ10ÈÕ	94/8105	0.005637063	0.013449863	0.004455236	JUN/HSP90AA1	2
hsa04070	Phosphatidylinositol signaling system	2ÔÂ10ÈÕ	97/8105	0.005992755	0.013449863	0.004455236	PRKCA/PRKCB	2
hsa04666	Fc gamma R-mediated phagocytosis	2ÔÂ10ÈÕ	97/8105	0.005992755	0.013449863	0.004455236	PRKCA/PRKCB	2
hsa04713	Circadian entrainment	2ÔÂ10ÈÕ	97/8105	0.005992755	0.013449863	0.004455236	PRKCA/PRKCB	2
hsa05215	Prostate cancer	2ÔÂ10ÈÕ	97/8105	0.005992755	0.013449863	0.004455236	HSP90AA1/AR	2
hsa04750	Inflammatory mediator regulation of TRP channels	2ÔÂ10ÈÕ	98/8105	0.006113574	0.013449863	0.004455236	PRKCA/PRKCB	2
hsa04925	Aldosterone synthesis and secretion	2ÔÂ10ÈÕ	98/8105	0.006113574	0.013449863	0.004455236	PRKCA/PRKCB	2
hsa04916	Melanogenesis	2ÔÂ10ÈÕ	101/8105	0.006482764	0.013896368	0.00460314	PRKCA/PRKCB	2
hsa04972	Pancreatic secretion	2ÔÂ10ÈÕ	102/8105	0.006608063	0.013896368	0.00460314	PRKCA/PRKCB	2
hsa05146	Amoebiasis	2ÔÂ10ÈÕ	102/8105	0.006608063	0.013896368	0.00460314	PRKCA/PRKCB	2
hsa04625	C-type lectin receptor signaling pathway	2ÔÂ10ÈÕ	104/8105	0.006862001	0.014018088	0.00464346	IL2/JUN	2
hsa04660	T cell receptor signaling pathway	2ÔÂ10ÈÕ	104/8105	0.006862001	0.014018088	0.00464346	IL2/JUN	2
hsa04928	Parathyroid hormone synthesis, secretion and action	2ÔÂ10ÈÕ	106/8105	0.007120377	0.014341041	0.004750437	PRKCA/PRKCB	2
hsa04931	Insulin resistance	2ÔÂ10ÈÕ	108/8105	0.007383172	0.014663799	0.00485735	STAT3/PRKCB	2
hsa04725	Cholinergic synapse	2ÔÂ10ÈÕ	113/8105	0.008059365	0.015630621	0.005177607	PRKCA/PRKCB	2
hsa04670	Leukocyte transendothelial migration	2ÔÂ10ÈÕ	114/8105	0.008197878	0.015630621	0.005177607	PRKCA/PRKCB	2
hsa04724	Glutamatergic synapse	2ÔÂ10ÈÕ	114/8105	0.008197878	0.015630621	0.005177607	PRKCA/PRKCB	2
hsa04726	Serotonergic synapse	2ÔÂ10ÈÕ	115/8105	0.008337477	0.015687621	0.005196488	PRKCA/PRKCB	2
hsa04071	Sphingolipid signaling pathway	2ÔÂ10ÈÕ	119/8105	0.008906684	0.016540984	0.005479163	PRKCA/PRKCB	2
hsa04919	Thyroid hormone signaling pathway	2ÔÂ10ÈÕ	121/8105	0.009197742	0.016862527	0.005585673	PRKCA/PRKCB	2
hsa04650	Natural killer cell mediated cytotoxicity	2ÔÂ10ÈÕ	131/8105	0.010716843	0.019398842	0.006425822	PRKCA/PRKCB	2
hsa04728	Dopaminergic synapse	2ÔÂ10ÈÕ	132/8105	0.010874547	0.019438253	0.006438877	PRKCA/PRKCB	2
hsa04270	Vascular smooth muscle contraction	2ÔÂ10ÈÕ	134/8105	0.011193087	0.019760636	0.006545665	PRKCA/PRKCB	2
hsa05135	Yersinia infection	2ÔÂ10ÈÕ	137/8105	0.011678691	0.020366497	0.006746355	IL2/JUN	2
hsa04915	Estrogen signaling pathway	2ÔÂ10ÈÕ	138/8105	0.011842628	0.020403563	0.006758633	JUN/HSP90AA1	2
hsa05017	Spinocerebellar ataxia	2ÔÂ10ÈÕ	143/8105	0.012677729	0.021582325	0.007149095	PRKCA/PRKCB	2
hsa04723	Retrograde endocannabinoid signaling	2ÔÂ10ÈÕ	148/8105	0.01353832	0.022776232	0.007544575	PRKCA/PRKCB	2
hsa04150	mTOR signaling pathway	2ÔÂ10ÈÕ	155/8105	0.014785436	0.024585086	0.008143753	PRKCA/PRKCB	2
hsa04217	Necroptosis	2ÔÂ10ÈÕ	159/8105	0.015519966	0.025509829	0.008450072	STAT3/HSP90AA1	2
hsa04630	JAK-STAT signaling pathway	2ÔÂ10ÈÕ	162/8105	0.016081204	0.026131956	0.00865615	STAT3/IL2	2
hsa05225	Hepatocellular carcinoma	2ÔÂ10ÈÕ	168/8105	0.017230012	0.027684177	0.00917032	PRKCA/PRKCB	2
hsa04621	NOD-like receptor signaling pathway	2ÔÂ10ÈÕ	184/8105	0.020461977	0.032511808	0.010769462	JUN/HSP90AA1	2
hsa04062	Chemokine signaling pathway	2ÔÂ10ÈÕ	192/8105	0.022167799	0.034835113	0.011539051	STAT3/PRKCB	2
hsa05169	Epstein-Barr virus infection	2ÔÂ10ÈÕ	202/8105	0.024382145	0.037782106	0.012515236	STAT3/JUN	2
hsa05415	Diabetic cardiomyopathy	2ÔÂ10ÈÕ	203/8105	0.024608523	0.037782106	0.012515236	PRKCA/PRKCB	2
hsa05203	Viral carcinogenesis	2ÔÂ10ÈÕ	204/8105	0.02483579	0.037782106	0.012515236	STAT3/JUN	2
hsa05166	Human T-cell leukemia virus 1 infection	2ÔÂ10ÈÕ	222/8105	0.029076519	0.043675052	0.01446726	IL2/JUN	2
hsa05208	Chemical carcinogenesis - reactive oxygen species	2ÔÂ10ÈÕ	223/8105	0.029320314	0.043675052	0.01446726	VEGFA/JUN	2
