# Supplementary material for: Preclinical In Silico Evidence Indicates the Pharmacological Targets and Mechanisms of Mogroside V in Patients With Ovarian Cancer and Coronavirus Disease 2019
Source: Front Endocrinol (Lausanne). 2022 Apr 6;13:845404. doi: 10.3389/fendo.2022.845404 (PMC9019927; doi:10.3389/fendo.2022.845404)
Supplement: Supplementary file 3 [file Table_2.xls]

1	JUN	11
2	VEGFA	11
3	STAT3	9
4	HSP90AA1	8
5	IL2	7
6	AR	6
7	PRKCA	6
8	TLR7	6
9	PRKCB	5
10	TLR9	5
11	LGALS3	3
12	LPAR1	3
13	PSEN1	3
14	APH1A	2
15	ATP6AP1	2
16	F2	2
17	NR3C2	2
18	PSEN2	2
19	TRPV1	1
