# Supplementary material for: Preclinical In Silico Evidence Indicates the Pharmacological Targets and Mechanisms of Mogroside V in Patients With Ovarian Cancer and Coronavirus Disease 2019
Source: Front Endocrinol (Lausanne). 2022 Apr 6;13:845404. doi: 10.3389/fendo.2022.845404 (PMC9019927; doi:10.3389/fendo.2022.845404)
Supplement: Supplementary file 4 [file Table_3.xls]

ID	Description	GeneRatio	BgRatio	pvalue	p.adjust	qvalue	geneID	Count			gene	DNA-binding transcription factor binding	growth factor receptor binding	cytokine receptor binding	RNA polymerase II-specific DNA-binding transcription factor binding	DNA-binding transcription activator activity	siRNA binding	protein kinase C activity	calcium-dependent protein kinase C activity	histone kinase activity	calcium-dependent protein serine/threonine kinase activity
GO:0140297	DNA-binding transcription factor binding	4ÔÂ10ÈÕ	376/18337	3.31E-05	0.000629541	0.000195315	STAT3/JUN/AR/PRKCB	4			STAT3	1	0	0	1	1	0	0	0	0	0
GO:0070851	growth factor receptor binding	3ÔÂ10ÈÕ	141/18337	5.13E-05	0.000774854	0.000240398	IL2/VEGFA/TLR9	3			IL2	0	1	1	0	0	0	0	0	0	0
GO:0005126	cytokine receptor binding	3ÔÂ10ÈÕ	270/18337	0.000350914	0.002407166	0.000746822	IL2/VEGFA/TLR9	3			VEGFA	0	1	1	0	0	0	0	0	0	0
GO:0061629	RNA polymerase II-specific DNA-binding transcription factor binding	3ÔÂ10ÈÕ	271/18337	0.00035474	0.002407166	0.000746822	STAT3/JUN/PRKCB	3			JUN	1	0	0	1	1	0	0	0	0	0
GO:0001228	DNA-binding transcription activator activity, RNA polymerase II-specific	3ÔÂ10ÈÕ	443/18337	0.001480856	0.009023012	0.002799383	STAT3/JUN/AR	3			HSP90AA1	0	0	0	0	0	0	0	0	0	0
GO:0001216	DNA-binding transcription activator activity	3ÔÂ10ÈÕ	447/18337	0.001519665	0.009023012	0.002799383	STAT3/JUN/AR	3			AR	1	0	0	0	1	0	0	0	0	0
GO:0035197	siRNA binding	2ÔÂ10ÈÕ	11/18337	1.47E-05	0.000629541	0.000195315	TLR9/TLR7	2			PRKCA	0	0	0	0	0	0	1	1	1	1
GO:0004697	protein kinase C activity	2ÔÂ10ÈÕ	16/18337	3.20E-05	0.000629541	0.000195315	PRKCA/PRKCB	2			PRKCB	1	0	0	1	0	1	1	1	1	1
GO:0004698	calcium-dependent protein kinase C activity	2ÔÂ10ÈÕ	16/18337	3.20E-05	0.000629541	0.000195315	PRKCA/PRKCB	2			TLR9	0	1	1	0	0	1	0	0	0	0
GO:0035173	histone kinase activity	2ÔÂ10ÈÕ	16/18337	3.20E-05	0.000629541	0.000195315	PRKCA/PRKCB	2			TLR7	0	0	0	0	0	0	0	0	0	0
GO:0009931	calcium-dependent protein serine/threonine kinase activity	2ÔÂ10ÈÕ	23/18337	6.73E-05	0.000774854	0.000240398	PRKCA/PRKCB	2
GO:0038187	pattern recognition receptor activity	2ÔÂ10ÈÕ	23/18337	6.73E-05	0.000774854	0.000240398	TLR9/TLR7	2
GO:0010857	calcium-dependent protein kinase activity	2ÔÂ10ÈÕ	24/18337	7.34E-05	0.000774854	0.000240398	PRKCA/PRKCB	2
GO:0061980	regulatory RNA binding	2ÔÂ10ÈÕ	45/18337	0.000261705	0.002407166	0.000746822	TLR9/TLR7	2
GO:0004879	nuclear receptor activity	2ÔÂ10ÈÕ	52/18337	0.000349812	0.002407166	0.000746822	STAT3/AR	2
GO:0098531	ligand-activated transcription factor activity	2ÔÂ10ÈÕ	52/18337	0.000349812	0.002407166	0.000746822	STAT3/AR	2
GO:0008083	growth factor activity	2ÔÂ10ÈÕ	162/18337	0.003331948	0.018619708	0.005776752	IL2/VEGFA	2
GO:0005125	cytokine activity	2ÔÂ10ÈÕ	235/18337	0.006877182	0.03438591	0.010668205	IL2/VEGFA	2
GO:0031625	ubiquitin protein ligase binding	2ÔÂ10ÈÕ	293/18337	0.010520634	0.036833481	0.011427562	JUN/HSP90AA1	2
GO:0044389	ubiquitin-like protein ligase binding	2ÔÂ10ÈÕ	312/18337	0.011865968	0.037797165	0.011726544	JUN/HSP90AA1	2
GO:0004674	protein serine/threonine kinase activity	2ÔÂ10ÈÕ	430/18337	0.021796465	0.049301527	0.015295765	PRKCA/PRKCB	2
GO:0043208	glycosphingolipid binding	1ÔÂ10ÈÕ	10/18337	0.005441423	0.028718623	0.008909933	IL2	1
GO:0005172	vascular endothelial growth factor receptor binding	1ÔÂ10ÈÕ	14/18337	0.007610521	0.034428546	0.010681432	VEGFA	1
GO:0071837	HMG box domain binding	1ÔÂ10ÈÕ	14/18337	0.007610521	0.034428546	0.010681432	JUN	1
GO:0005161	platelet-derived growth factor receptor binding	1ÔÂ10ÈÕ	15/18337	0.008152129	0.035091284	0.010887047	VEGFA	1
GO:0035497	cAMP response element binding	1ÔÂ10ÈÕ	16/18337	0.008693472	0.035091284	0.010887047	JUN	1
GO:0005149	interleukin-1 receptor binding	1ÔÂ10ÈÕ	17/18337	0.009234548	0.035091284	0.010887047	TLR9	1
GO:0023026	MHC class II protein complex binding	1ÔÂ10ÈÕ	17/18337	0.009234548	0.035091284	0.010887047	HSP90AA1	1
GO:0001091	RNA polymerase II general transcription initiation factor binding	1ÔÂ10ÈÕ	19/18337	0.010315904	0.036833481	0.011427562	AR	1
GO:0070182	DNA polymerase binding	1ÔÂ10ÈÕ	20/18337	0.010856184	0.036833481	0.011427562	HSP90AA1	1
GO:0070412	R-SMAD binding	1ÔÂ10ÈÕ	22/18337	0.011935947	0.037797165	0.011726544	JUN	1
GO:0001224	RNA polymerase II transcription coregulator binding	1ÔÂ10ÈÕ	24/18337	0.013014649	0.038947108	0.012083313	AR	1
GO:0001223	transcription coactivator binding	1ÔÂ10ÈÕ	26/18337	0.014092291	0.038947108	0.012083313	AR	1
GO:0023023	MHC protein complex binding	1ÔÂ10ÈÕ	26/18337	0.014092291	0.038947108	0.012083313	HSP90AA1	1
GO:0051861	glycolipid binding	1ÔÂ10ÈÕ	26/18337	0.014092291	0.038947108	0.012083313	IL2	1
GO:0001968	fibronectin binding	1ÔÂ10ÈÕ	28/18337	0.015168873	0.038947108	0.012083313	VEGFA	1
GO:0046625	sphingolipid binding	1ÔÂ10ÈÕ	28/18337	0.015168873	0.038947108	0.012083313	IL2	1
GO:0050681	androgen receptor binding	1ÔÂ10ÈÕ	28/18337	0.015168873	0.038947108	0.012083313	PRKCB	1
GO:0097718	disordered domain specific binding	1ÔÂ10ÈÕ	34/18337	0.018392277	0.045980692	0.014265478	HSP90AA1	1
GO:0001103	RNA polymerase II repressing transcription factor binding	1ÔÂ10ÈÕ	35/18337	0.018928586	0.046108095	0.014305005	STAT3	1
GO:0044183	protein folding chaperone	1ÔÂ10ÈÕ	36/18337	0.019464632	0.046228502	0.014342361	HSP90AA1	1
GO:0042056	chemoattractant activity	1ÔÂ10ÈÕ	37/18337	0.020000415	0.046342425	0.014377705	VEGFA	1
